# Supplementary material for: Mean-Square Displacements of Polymers in Simulated Blend Melts
Source: Polymers (Basel). 2025 Nov 26;17(23):3140. doi: 10.3390/polym17233140 (PMC12694126; doi:10.3390/polym17233140)
Supplement: Supplementary file 1 [file polymers-17-03140-s001.zip]

Archive with 1 entries (1 files):
- polymers-3988443-supplementary.pdf
